# Supplementary material for: The Effects of Colostrum Bovinum Supplementation on Human Body Fat Content and/or Blood Lipid Profile: A Systematic Review of Clinical Trials
Source: Nutrients. 2026 May 15;18(10):1579. doi: 10.3390/nu18101579 (PMC13210282; doi:10.3390/nu18101579)
Supplement: Supplementary file 1 [file nutrients-18-01579-s001.zip]

Archive with 1 entries (1 files):
- nutrients-4278847-supplementary.pdf
